# Supplementary material for: Red and Processed Meat Intake, Polygenic Risk Score, and Colorectal Cancer Risk
Source: Nutrients. 2022 Mar 3;14(5):1077. doi: 10.3390/nu14051077 (PMC8912739; doi:10.3390/nu14051077)
Supplement: Supplementary file 1 [file nutrients-14-01077-s001.zip]

Archive with 1 entries (1 files):
- nutrients-1622555-supplementary.pdf
